# Supplementary material for: Sedimentary DNA is a promising indicator of the abundance of marine benthos: Insights from the burrowing decapod Upogebia major
Source: PLoS One. 2025 Mar 19;20(3):e0318235. doi: 10.1371/journal.pone.0318235 (PMC11922209; doi:10.1371/journal.pone.0318235)
Supplement: S1 File — S1 Table. The total sedDNA concentration (ng/µL) of in each sample. BRA: burrow-rich areas, Lowercase letters (a–d) represent transects, and numbers indicate sampling locations (distance from 0 m point) for sediment. S2 Table. Results of the validation of the optimal annealing temperature in qPCR. Experimentation was conducted twice at temperatures of 60°C, 58°C, and 55°C, with the results indicating that 55°C yielded the highest detection count. S3 Table. The number of burrows per quadrat and the total number of burrow openings from 2021 to 2023. The blank areas indicate months where no survey was conducted. S4 Table. The numerical values indicating the reaction efficiency in qPCR. S5 Table. Copy numbers and sedDNA concentration data (Copies/g sediment). BRA: burrow-rich areas, Lowercase letters (a–d) represent transects, and numbers indicate sampling locations (distance from 0 m point) for sediment. S6 Table. Test results for sedDNA concentration between the burrow-rich area and other areas (A to D transects), as well as between each transect, using the Tukey–Kramer test (Q Value (α == 0.05)). S7 Table. The results of monthly sedDNA concentration comparisons within the burrow-rich area and across each transect, using the Tukey-Kramer test (Q value, α == 0.05). (XLSX) [file pone.0318235.s002.xlsx]

## Sheet: S1 Table
	Total sedDNA Concentration (ng/µL)
		April	May	June	July	September	October	November
	Lake Akkeshi
	a20			39.5			3.34
	a40			42			6.5
	a60			25			13
	a80			29			2.45
	b20			70			0.847
	b40			46.5			9.4
	b60			40			14
	b80			60			11
	c20			26			9.7
	c40			43.5			12
	c60			25			23
	c80			35			23
	Mangoku-ura
	BRA1	6.4	4.4		3.3	2.62		1.06
	BRA2	2.87	1.08		1.75	0.54		1.97
	BRA3	4.2	1.34		5.21	2.11		0.63
	BRA4	3.22	2.1		2.22	0.32		2.06
	BRA5	6.3	4.6		1.78	1.12		0.71
	BRA6	7.5	0.522		3.21	2.88		1.02
	a20	2.11	1.1		2.22	2.2		1.13
	a40	4.6	0.43		3.34	0.04		0.07
	a60	1.08	0.072		0.608	2.13		0.38
	b20	3.2	2		2.03	1.033		1.65
	b40	0.97	0.04		0.29	3.87		0.02
	b60	2.11	3.41		0.08	0.18		0.87
	b80	2.33	0.04		3.03	0.63		0.44
	b100	2.25	0.12		0.95	1.93		0.06
	c20		2.5		0.07	2.11		0.79
	c40		0.61		1.02	0.63		1.02
	c60		3.21		0.81	0.039		0.08
	c80		1.87		0.77	2.28		0.14
	c100		0.64		1.45	0.71		0.85
	d20		3.09		2.09	1.62		1.33
	d40		1.1		0.53	0.98		1.62
	d60		3.38		0.331	1.19		0.31
	d80		2.89		0.222	2.09		0.73
	d100		0.08		2.51	0.66		0.05
	Sanbanze
	BRA1	3.2	1.38		2.3	0.86		1.45
	BRA2	1.55	3.28		1.05	1.54		0.03
	BRA3	2.1	2.4		1.21	1.11		2.02
	BRA4	2.44	0.71		0.24	0.62		1.11
	BRA5	3.84	2.6		0.88	1.92		1.04
	BRA6	2.22	2.02		1.6	3.88		0.32
	a20	1.1	0.51		2	4.2		0.63
	a40	1.77	2.03		1.4	0.24		1.51
	b20	2.4	0.44		0.33	2.37		0.05
	b40	2.11	1.41		0.77	2.13		1.36
	b60	1.33	0.54		0.53	0.93		1.72
	b80	0.85	0.42		1.95	0.99		0.11
	b100		0.5		2.07	1.51		0.56
	c20		2.61		1.32	0.22		1.07
	c40		1.21		0.08	0.9		0.28
	c60		3.07		0.77	0.008		1.12
	c80		2.14		2.5	1.71		0.05
	c100		2.11		1.03	1.88		1.22
	d20		1.31		0.83	1.8		0.82
	d40		2.3		0.21	2.02		0.66
	d60		0.89		1.02	0.09		1.45
	d80		0.38		1.11	1.33		2.13
	d100		1.22		0.48	0.74		0.43

## Sheet: S2 Table
	Sample Code	Copies/g sediment
		60°C ver.1	60°C ver.2	58°C ver.1	58°C ver.2	55°C ver.1	55°C ver.2
	SP1	0	184842	6982.2	34084.8	18873	52401.6
	SP2	38950.2	301190	129395	133942	127575	94996.8
	SP3	230386	32977.8	17739	0	6118.2	0
	SP4	0	0	15325.2	3283.2	39117.6	22021.2
	SP5	85260.6	0	5205.6	38167.2	130518	0
	SP6	48762	334967	0	37087.2	37087.2	16405.2
	SP7	0	0	0	90271.8	60102	2430
	SP8	49998.6	0	799.2	0	30142.8	0
	SP9	0	8488.8	0	3067.2	8764.2	9261
	SP10	0	0	4595.4	74935.8	67759.2	85239
	SP11	23662.8	0	4595.4	86902.2	14763.6	42832.8
	SP12	21616.2	4703.4	0	10854	40483.8	4374
	SP13	0	0	0	16896.6	28906.2	2646
	SP14	52552.8	84871.8	4147.2	0	56543.4	8397
	SP15	48762	41466.6	3628.8	17857.8	83305.8	17031.6
	SP16	95596.2	74493	34641	23841	21232.8	19294.2
	SP17	0	380511	8143.2	32832	116456	11345.4
	Number of detections	10	10	12	15	17	14

## Sheet: S3 Table
		2021						2022					2023
		March	May	July	September	Octover	November	March	May	July	September	November	March	April	May	June	July	September	Octover	November
	Lake Akkeshi
	Quadrat 1									53						54			45
	Quadrat 2									55						48			40
	Quadrat 3									48						44			53
	Quadrat 4									45						42			48
	Quadrat 5									62						50			44
	Total									263						238			230
	Magoku-ura
	Quadrat 1	5	5		4		2	6	5	3	4	2	5	3	4		1	1		1
	Quadrat 2	4	4		4		1	5	6	4	4	2	5	6	5		0	2		0
	Quadrat 3	4	4		3		2	5	3	4	4	1	5	5	3		0	0		0
	Quadrat 4	3	5		5		3	4	5	3	3	2	4	6	4		1	2		0
	Quadrat 5	5	5		4		3	6	3	4	5	3	6	6	4		1	1		1
	Total	21	23		20		11	26	22	18	20	10	25	26	20		3	6		2
	Sanbanze
	Quadrat 1		4	2		5		4	3		3		3	3	2		1	2		1
	Quadrat 2		5	2		6		4	4		3		3	3	1		2	0		0
	Quadrat 3		5	2		3		4	3		2		3	3	2		3	1		1
	Quadrat 4		3	2		5		3	3		3		4	3	3		2	2		1
	Quadrat 5		5	2		3		5	3		2		3	2	3		1	0		0
	Total		22	10		22		20	16		13		16	14	11		9	5		3

## Sheet: S4 Table
	Study site/Month		Slope	R2	Y-intercepter	Eff (%)
	Lake Akkshi
	June, October	Rep1	-3.705	0.999	38.232	86.181
		Rep2	-3.771	0.998	39.775	84.142
		Rep3	-3.761	0.998	38.043	84.463
	Mangoku-ura
	April	Rep1	-3.612	0.999	37.491	89.178
		Rep2	-3.583	0.999	36.015	90.157
		Rep3	-3.327	0.996	37.315	97.776
	May	Rep1	-3.562	0.999	38.053	90.878
		Rep2	-3.499	0.998	38.454	93.102
		Rep3	-3.566	0.999	37.032	90.732
	July	Rep1	-3.888	0.997	38.139	80.79
		Rep2	-3.834	0.999	40.658	82.33
		Rep3	-3.814	0.998	40.221	82.887
	September	Rep1	-3.736	0.992	38.106	85.201
		Rep2	-3.582	0.996	40.361	90.184
		Rep3	-3.529	0.998	37.887	92.022
	November	Rep1	-3.509	0.997	38.537	92.755
		Rep2	-3.577	0.998	39.326	90.352
		Rep3	-3.547	0.997	39.664	91.382
	Sanbanze
	April	Rep1	-3.571	0.999	37.976	90.554
		Rep2	-3.604	0.999	37.982	89.446
		Rep3	-3.52	0.998	36.543	92.349
	May	Rep1	-3.682	0.998	36.874	86.876
		Rep2	-3.489	0.998	38.468	93.463
		Rep3	-3.575	0.997	38.748	90.427
	July	Rep1	-3.855	0.993	38.997	81.72
		Rep2	-3.788	0.998	37.988	83.65
		Rep3	-3.763	0.998	38.321	84.393
	September	Rep1	-3.794	0.997	40.178	83.474
		Rep2	-3.547	0.998	38.882	91.387
		Rep3	-3.664	0.996	36.804	87.467
	November	Rep1	-3.607	0.994	38.684	89.338
		Rep2	-3.493	0.998	40.341	93.332
		Rep3	-3.549	0.993	39.187	91.324

## Sheet: S5 Table
	Lake Akkeshi	DNA copies (per 2uL sample)					Copies/ g sediment		Mangoku-ura	DNA copies (per 2uL sample)					Copies/ g sediment		Sanbanze	DNA copies (per 2uL sample)					Copies/ g sediment
		Rep1	Rep2	Rep3	Max	Mean				Rep1	Rep2	Rep3	Max	Mean				Rep1	Rep2	Rep3	Max	Mean
	June								April								April
	a20	2.746	27.109	16.445	27.109	15.4333	146389		BRA1	9.04	9.704	3.495	9.704	7.413	52401.6		BRA1	5.122	1.19	1.22	5.122	2.51067	27658.8
	a40	0	0	0	0	0	0		BRA2	42.267	17.592	23.62	42.267	27.8263	228242		BRA2	3.456	1.948	0.601	3.456	2.00167	18662.4
	a60	6.881	20.166	8.733	20.166	11.9267	108896		BRA3	3.39	4.078	7.244	7.244	4.904	39117.6		BRA3	2.012	1.668	4.169	4.169	2.61633	22512.6
	a80	2.803	13.313	5.536	13.313	7.21733	71890.2		BRA4	6.868	3.038	10.203	10.203	6.703	55096.2		BRA4	0.311	0.328	0.808	0.808	0.482333	4363.2
	b20	0	0	0	0	0	0		BRA5	1.812	0.45	11.13	11.13	4.464	60102		BRA5	0	0	0	0	0	0
	b40	1.732	7.112	6.223	7.112	5.02233	38404.8		BRA6	1.22	1.715	5.582	5.582	2.839	30142.8		BRA6	0	0	0	0	0	0
	b60	2.832	20.224	12.287	20.224	11.781	109210		a20	2.257	15.785	22.548	22.548	13.53	121759		a20	0	0	0	0	0	0
	b80	14.254	6.881	5.398	14.254	8.84433	76971.6		a40	0	0	0	0	0	0		a40	0	0	0	0	0	0
	c20	6.334	5.563	6.224	6.334	6.04033	34203.6		a60	0	0	0	0	0	0		b20	0.35	3.34	2.13	3.34	1.94	18036
	c40	5.622	6.045	5.829	6.045	5.832	32643		b20	3.55	7.932	2.734	7.932	4.73867	42832.8		b40	2.132	3.181	1.112	3.181	2.14167	17177.4
	c60	15.615	6.796	13.747	15.615	12.0527	84321		b40	0	0.49	5.353	5.353	1.94767	28906.2		b60	1.767	0.72	0.887	1.767	1.12467	9541.8
	c80	5.964	1.171	1.445	5.964	2.86	32205.6		b60	10.076	3.154	15.427	15.427	9.55233	83305.8		b80	0	0	0	0	0	0
	October								b80	7.758	2.101	21.466	21.466	10.4417	115916		b100	0	0	0	0	0	0
	a20	0	0	0	0	0	0		b100	0	0	0	0	0	0		May
	a40	1.964	1.056	1.443	1.964	1.48767	10605.6		May								BRA1	1.078	6.634	1.115	6.634	2.94233	35823.6
	a60	0	0	0	0	0	0		BRA1	1.293	3.797	6.312	6.312	3.80067	34084.8		BRA2	1.106	4.173	1.158	4.173	2.14567	22534.2
	a80	0	0	0	0	0	0		BRA2	23.962	35.576	24.804	35.576	28.114	192110		BRA3	1.197	0	0	1.197	0.399	6463.8
	b20	5.964	5.861	4.354	5.964	5.393	32205.6		BRA3	3.285	6.215	0.608	6.215	3.36933	33561		BRA4	2.032	0	0	2.032	0.677333	10972.8
	b40	0	0	0	0	0	0		BRA4	0.964	1.89	7.068	7.068	3.30733	38167.2		BRA5	0.518	0	0	0.518	0.172667	2797.2
	b60	0	0	0	0	0	0		BRA5	0.348	1.158	16.717	16.717	6.07433	90271.8		BRA6	0	0	0	0	0	0
	b80	0	0	0	0	0	0		BRA6	0	0.913	0.568	0.913	0.493667	4930.2		a20	0	0	0	0	0	0
	c20	0	0	0	0	0	0		a20	0.851	1.622	0	1.622	0.824333	8758.8		a40	0	1.934	0	1.934	0.644667	10443.6
	c40	1.73	5.863	5.443	5.863	4.34533	31660.2		a40	0	0	0	0	0	0		b20	0	0	0	0	0	0
	c60	0	0	0	0	0	0		a60	0	0	0	0	0	0		b40	1.805	0	0	1.805	0.601667	9747
	c80	4.032	1.171	1.445	4.032	2.216	21772.8		b20	0.851	0.692	0.543	0.851	0.695333	4595.4		b60	1.262	0	0	1.262	0.420667	6814.8
									b40	0	0	0	0	0	0		b80	0	0	0	0	0	0
									b60	0.672	0	3.307	3.307	1.32633	17857.8		b100	0	0	0	0	0	0
									b80	2.4	2.101	5.889	5.889	3.46333	31800.6		c20	0	0	0	0	0	0
									b100	0	0	0	0	0	0		c40	0	0	0	0	0	0
									c20	3.8	2.768	3.254	3.8	3.274	20520		c60	2.232	6.923	0	6.923	3.05167	37384.2
									c40	0	0	0	0	0	0		c80	2.653	0	0	2.653	0.884333	14326.2
									c60	0	0	0	0	0	0		c100	0	0	8.924	8.924	2.97467	48189.6
									c80	0	0	0	0	0	0		d20	0.83	0	6.772	6.772	2.534	36568.8
									c100	7.764	6.145	1.927	7.764	5.27867	41925.6		d40	0	4.163	0	4.163	1.38767	22480.2
									d20	0	0	0	0	0	0		d60	0	0	0	0	0	0
									d40	0	0	0	0	0	0		d80	0	2.383	0	2.383	0.794333	12868.2
									d60	0	0	0	0	0	0		d100	0.484	0	2.594	2.594	1.026	14007.6
									d80	5.889	0.536	0.81	5.889	2.41167	31800.6		July
									d100	1.603	1.133	1.555	1.603	1.43033	8656.2		BRA1	7.742	3.334	2.985	7.742	4.687	41806.8
									July								BRA2	1.85	1.24	0.899	1.85	1.32967	9990
									BRA1	0	0	0	0	0	0		BRA3	0	0	0	0	0	0
									BRA2	0	0	0	0	0	0		BRA4	4.959	3.45	2.873	4.959	3.76067	26778.6
									BRA3	0	0	0	0	0	0		BRA5	0	0	0	0	0	0
									BRA4	0	0	0	0	0	0		BRA6	0	0	0	0	0	0
									BRA5	0	0	0	0	0	0		a20	4.337	3.76	1.034	4.337	3.04367	23419.8
									BRA6	0	0	0	0	0	0		a40	0	0	0	0	0	0
									a20	0	0	0	0	0	0		b20	0	0	0	0	0	0
									a40	0	0	0	0	0	0		b40	1.399	0	1.076	1.399	0.825	7554.6
									a60	0	0	0	0	0	0		b60	0	0	0	0	0	0
									b20	0	0	0	0	0	0		b80	0	0	0	0	0	0
									b40	0	0	0	0	0	0		b100	3.017	1.35	1.49	3.017	1.95233	16291.8
									b60	0	0	0	0	0	0		c20	0	0	0	0	0	0
									b80	0	0	0	0	0	0		c40	1.901	0	1.081	1.901	0.994	10265.4
									b100	0	0	0	0	0	0		c60	3.64	1.225	0	3.64	1.62167	19656
									c20	0	0	0	0	0	0		c80	0	0	0	0	0	0
									c40	0	0	0	0	0	0		c100	0	0	0	0	0	0
									c60	0	0	0	0	0	0		d20	0	0	0	0	0	0
									c80	0	0	0	0	0	0		d40	4.844	2.226	1.05	4.844	2.70667	26157.6
									c100	0	0	0	0	0	0		d60	0	0	0	0	0	0
									d20	0	0	0	0	0	0		d80	0	0	0	0	0	0
									d40	0	0	0	0	0	0		d100	0	0	0	0	0	0
									d60	0	0	0	0	0	0		September
									d80	0	0	0	0	0	0		BRA1	0	0	0	0	0	0
									d100	0	0	0	0	0	0		BRA2	9.269	5.336	6.291	9.269	6.96533	50052.6
									September								BRA3	0	0	0	0	0	0
									BRA1	0	0	0	0	0	0		BRA4	3.225	3.617	1.176	3.617	2.67267	19531.8
									BRA2	0	0	0	0	0	0		BRA5	0	0	0	0	0	0
									BRA3	0	0	0	0	0	0		BRA6	0	0	0	0	0	0
									BRA4	0	0	0	0	0	0		a20	0	0	0	0	0	0
									BRA5	0	0	0	0	0	0		a40	0	0	0	0	0	0
									BRA6	0	0	0	0	0	0		b20	0	0	0	0	0	0
									a20	0	0	0	0	0	0		b40	0	0	0	0	0	0
									a40	0	0	0	0	0	0		b60	0	0	0	0	0	0
									a60	0	0	0	0	0	0		b80	0	0	0	0	0	0
									b20	0	0	0	0	0	0		b100	0	0	0	0	0	0
									b40	0	0	0	0	0	0		c20	0	0	0	0	0	0
									b60	0	0	0	0	0	0		c40	0	0	0	0	0	0
									b80	0	0	0	0	0	0		c60	0	0	0	0	0	0
									b100	0	0	0	0	0	0		c80	0	0	0	0	0	0
									c20	0	0	0	0	0	0		c100	0	0	0	0	0	0
									c40	0	0	0	0	0	0		d20	0	0	0	0	0	0
									c60	0	0	0	0	0	0		d40	0	0	0	0	0	0
									c80	0	0	0	0	0	0		d60	0	0	0	0	0	0
									c100	0	0	0	0	0	0		d80	0	0	0	0	0	0
									d20	0	0	0	0	0	0		d100	0	0	0	0	0	0
									d40	0	0	0	0	0	0		November
									d60	0	0	0	0	0	0		BRA1	0	0	0	0	0	0
									d80	0	0	0	0	0	0		BRA2	0	0	0	0	0	0
									d100	0	0	0	0	0	0		BRA3	0	0	0	0	0	0
									November								BRA4	0	0	0	0	0	0
									BRA1	0	0	0	0	0	0		BRA5	0	0	0	0	0	0
									BRA2	9.269	5.336	6.291	9.269	6.96533	50052.6		BRA6	0	0	0	0	0	0
									BRA3	0	0	0	0	0	0		a20	0	0	0	0	0	0
									BRA4	3.225	3.617	1.176	3.617	2.67267	19531.8		a40	0	0	0	0	0	0
									BRA5	0	0	0	0	0	0		b20	0	0	0	0	0	0
									BRA6	0	0	0	0	0	0		b40	0	0	0	0	0	0
									a20	0	0	0	0	0	0		b60	0	0	0	0	0	0
									a40	0	0	0	0	0	0		b80	0	0	0	0	0	0
									b20	0	0	0	0	0	0		b100	0	0	0	0	0	0
									b40	0	0	0	0	0	0		c20	0	0	0	0	0	0
									b60	0	0	0	0	0	0		c40	0	0	0	0	0	0
									b80	0	0	0	0	0	0		c60	0	0	0	0	0	0
									b100	0	0	0	0	0	0		c80	0	0	0	0	0	0
									c20	0	0	0	0	0	0		c100	0	0	0	0	0	0
									c40	0	0	0	0	0	0		d20	0	0	0	0	0	0
									c60	0	0	0	0	0	0		d40	0	0	0	0	0	0
									c80	0	0	0	0	0	0		d60	3.67	0	0	3.67	1.22333	19818
									c100	0	0	0	0	0	0		d80	0	0	0	0	0	0
									d20	0	0	0	0	0	0		d100	0	0	0	0	0	0
									d40	0	0	0	0	0	0
									d60	0	0	0	0	0	0
									d80	0	0	0	0	0	0
									d100	0	0	0	0	0	0

## Sheet: S6 Table
	Lake Akkeshi								Mangoku-ura								Sanbanze
	June				October				April				May				April				May				July
	Comparison	Q Critical Value	Q Value		Comparison	Q Critical Value	Q Value		Comparison	Q Critical Value	Q Value		Comparison	Q Critical Value	Q Value		Compersion	Q Critical Value	Q Value		Compersion	Q Critical Value	Q Value		Compersion	Q Critical Value	Q Value
	A-transect vs. B-transect	1.34	5.04		A-transect vs. B-transect	1.38	5.04		Burrow-rich area vs. A-transect	1.38	3.82		Burrow-rich area vs. A-transect	4.65	4.25		Burrow-rich area vs. B-transect	2.96	3.2		Burrow-rich area vs. A-transect	1.39	4.28		Burrow-rich area vs. A-transect	0.28	4.28
	Significance	No			Significance	No			Significance	No			Significance	Yes			Significance	No			Significance	No			Significance	No
	June				October				April				May								May				July
	Comparison	Q Critical Value	Q Value		Comparison	Q Critical Value	Q Value		Comparison	Q Critical Value	Q Value		Comparison	Q Critical Value	Q Value						Compersion	Q Critical Value	Q Value		Compersion	Q Critical Value	Q Value
	A-transect vs. C-transect	1.38	5.04		A-transect vs. C-transect	2.02	5.04		Burrow-rich area vs. B-transect	0.88	3.82		Burrow-rich area vs. B-transect	4.33	4.25						Burrow-rich area vs. B-transect	1.72	4.28		Burrow-rich area vs. B-transect	1.64	4.28
	Significance	No			Significance	No			Significance	No			Significance	Yes							Significance	No			Significance	No
	June				October				April				May								May				July
	Comparison	Q Critical Value	Q Value		Comparison	Q Critical Value	Q Value		Comparison	Q Critical Value	Q Value		Comparison	Q Critical Value	Q Value						Compersion	Q Critical Value	Q Value		Compersion	Q Critical Value	Q Value
	B-transect vs. C-transect	0.57	5.04		B-transect vs. C-transect	0.94	5.04		A-transect vs. B-transect	0.51	3.82		Burrow-rich area vs. C-transect	3.94	4.25						Burrow-rich area vs. C-transect	1.34	4.28		Burrow-rich area vs. C-transect	1.39	4.28
	Significance	No			Significance	No			Significance	No			Significance	No							Significance	No			Significance	No
													May								May				July
													Comparison	Q Critical Value	Q Value						Compersion	Q Critical Value	Q Value		Compersion	Q Critical Value	Q Value
													Burrow-rich area vs. D-transect	4.28	4.25						Burrow-rich area vs. D-transect	0.77	4.28		Burrow-rich area vs. D-transect	1.48	4.28
													Significance	Yes							Significance	No			Significance	No
													May								May				July
													Comparison	Q Critical Value	Q Value						Comparison	Q Critical Value	Q Value		Comparison	Q Critical Value	Q Value
													A-transect vs. B-transect	0.32	4.25						A-transect vs. B-transect	0.33	4.28		A-transect vs. B-transect	1.36	4.28
													Significance	No							Significance	No			Significance	No
													May								May				July
													Comparison	Q Critical Value	Q Value						Comparison	Q Critical Value	Q Value		Comparison	Q Critical Value	Q Value
													A-transect vs. C-transect	0.71	4.25						A-transect vs. C-transect	2.72	4.28		A-transect vs. C-transect	1.12	4.28
													Significance	No							Significance	No			Significance	No
													May								May				July
													Comparison	Q Critical Value	Q Value						Comparison	Q Critical Value	Q Value		Comparison	Q Critical Value	Q Value
													A-transect vs. D-transect	0.38	4.25						A-transect vs. D-transect	2.15	4.28		A-transect vs. D-transect	1.2	4.28
													Significance	No							Significance	No			Significance	No
													May								May				July
													Comparison	Q Critical Value	Q Value						Comparison	Q Critical Value	Q Value		Comparison	Q Critical Value	Q Value
													B-transect vs. C-transect	0.39	4.25						B-transect vs. C-transect	3.05	4.28		B-transect vs. C-transect	0.24	4.28
													Significance	No							Significance	No			Significance	No
													May								May				July
													Comparison	Q Critical Value	Q Value						Comparison	Q Critical Value	Q Value		Comparison	Q Critical Value	Q Value
													B-transect vs. D-transect	0.06	4.25						B-transect vs. D-transect	2.49	4.28		B-transect vs. D-transect	0.16	4.28
													Significance	No							Significance	No			Significance	No
													May								May				July
													Comparison	Q Critical Value	Q Value						Comparison	Q Critical Value	Q Value		Comparison	Q Critical Value	Q Value
													C-transect vs. D-transect	0.33	4.25						C-transect vs. D-transect	0.57	4.28		C-transect vs. D-transect	0.09	4.28
													Significance	No							Significance	No			Significance	No

## Sheet: S7 Table
	Lake Akkeshi
	A-transect				B-transect				C-transect
	Comparison	Q Critical Value	Q Value		Comparison	Q Critical Value	Q Value		Comparison	Q Critical Value	Q Value
	June vs. October	4.39	3.93		June vs. October	3.85	3.93		June vs. October	3.67	3.93
	Significance	Yes			Significance	No			Significance	No
	Mangoku-ura
	Burrow-rich area				A-transect				B-transect
	Comparison	Q Critical Value	Q Value		Comparison	Q Critical Value	Q Value		Comparison	Q Critical Value	Q Value
	April vs. May	0.5	4.34		April vs. May	2.27	4.5		April vs. May	3.85	3.64
	Significance	No			Significance	No			Significance	Yes
	Burrow-rich area
	Comparison	Q Critical Value	Q Value
	April vs. November	2.66	4.34
	Significance	No
	Burrow-rich area
	Comparison	Q Critical Value	Q Value
	May vs. November	2.16	4.34
	Significance	No
	Sanbanze
	Burrow-rich area				A-transect				B-transect				C-transect				D-transect
	Comparison	Q Critical Value	Q Value		Comparison	Q Critical Value	Q Value		Comparison	Q Critical Value	Q Value		Comparison	Q Critical Value	Q Value		Comparison	Q Critical Value	Q Value
	April vs. May	0.13	4.9		May vs. July	1.13	6.08		April vs. May	2.05	4.6		May vs. July	2.29	3.64		May vs. July	2.27	4.6
	Significance	No			Significance	No			Significance	No			Significance	No			Significance	No
	Burrow-rich area								B-transect								D-transect
	Comparison	Q Critical Value	Q Value						Comparison	Q Critical Value	Q Value						Comparison	Q Critical Value	Q Value
	April vs. July	0.23	4.9						April vs. July	1.39	4.6						May vs. November	2.21	4.6
	Significance	No							Significance	No							Significance	No
	Burrow-rich area								B-transect								D-transect
	Comparison	Q Critical Value	Q Value						Comparison	Q Critical Value	Q Value						Comparison	Q Critical Value	Q Value
	April vs. September	0.2	4.9						May vs. July	0.66	4.6						July vs. November	0.06	4.6
	Significance	No							Significance	No							Significance	No
	Burrow-rich area
	Comparison	Q Critical Value	Q Value
	May vs. July	0.1	4.9
	Significance	No
	Burrow-rich area
	Comparison	Q Critical Value	Q Value
	May vs. September	0.07	4.9
	Significance	No
	Burrow-rich area
	Comparison	Q Critical Value	Q Value
	July vs. September	0.02	4.9
	Significance	No
